# Supplementary material for: Neurophysiological Responses to Inhalation of Osmanthus fragrans Volatiles: A Combined Electronic Nose and Electroencephalogram (EEG) Study on Concentration-Dependent Effects
Source: Plants (Basel). 2026 Jun 29;15(13):2006. doi: 10.3390/plants15132006 (PMC13364178; doi:10.3390/plants15132006)
Supplement: Supplementary file 1 [file plants-15-02006-s001.zip]

Archive with 1 entries (1 files):
- plants-4356342-supplementary.pptx
